# Supplementary material for: Molecular Signatures in Arabidopsis thaliana in Response to Insect Attack and Bacterial Infection
Source: PLoS One. 2013 Mar 25;8(3):e58987. doi: 10.1371/journal.pone.0058987 (PMC3607608; doi:10.1371/journal.pone.0058987)
Supplement: File S9 — List of genes related to secondary metabolic processes that were differentially regulated during the aphid and P. syringae treatments. (XLS) [file pone.0058987.s009.xls]

## Sheet: secondary-aphid
Differentailly expressed Genes during aphid experiment related to secondary metabolic processes
BinCode	BinName	id	aphidspecifilog2.txt	description
16.1	secondary metabolism.isoprenoids	at1g60600	-0.609	Symbols: ABC4 | ABC4 (ABERRANT CHLOROPLAST DEVELOPMENT 4); 1,4-dihydroxy-2-naphthoate octaprenyltransferase/ prenyltransferase | chr1:22324645-22327359 REVERSE
16.1.1	secondary metabolism.isoprenoids.non-mevalonate pathway	at2g39550	0.682	Symbols: ATGGT-IB, GGB, PGGT-I | PGGT-I; CAAX-protein geranylgeranyltransferase/ protein heterodimerization | chr2:16501623-16504304 FORWARD
16.1.1	secondary metabolism.isoprenoids.non-mevalonate pathway	at4g24490	0.384	protein prenyltransferase | chr4:12655059-12658336 REVERSE
16.1.1	secondary metabolism.isoprenoids.non-mevalonate pathway	at3g12070	0.687	geranylgeranyl transferase type II beta subunit, putative / RAB geranylgeranyltransferase beta subunit, putative | chr3:3845211-3847274 REVERSE
16.1.1	secondary metabolism.isoprenoids.non-mevalonate pathway	at1g74470	-0.394	geranylgeranyl reductase | chr1:27991165-27993006 FORWARD
16.1.1.7	secondary metabolism.isoprenoids.non-mevalonate pathway.HDR	at4g34350	-0.392	Symbols: CLB6, ISPH, HDR | HDR (4-HYDROXY-3-METHYLBUT-2-ENYL DIPHOSPHATE REDUCTASE); 4-hydroxy-3-methylbut-2-en-1-yl diphosphate reductase/ 4-hydroxy-3-methylbut-2-en-1-yl diphosphate synthase | chr4:16428480-16431114 REVERSE
16.1.1.10	secondary metabolism.isoprenoids.non-mevalonate pathway.geranylgeranyl pyrophosphate synthase	at4g36810	-0.363	Symbols: GGPS1 | GGPS1 (GERANYLGERANYL PYROPHOSPHATE SYNTHASE 1); farnesyltranstransferase | chr4:17343374-17344865 FORWARD
16.1.2.2	secondary metabolism.isoprenoids.mevalonate pathway.HMG-CoA synthase	at4g11820	-0.43	Symbols: MVA1 | MVA1; acetyl-CoA C-acetyltransferase/ hydroxymethylglutaryl-CoA synthase | chr4:7108915-7112030 REVERSE
16.1.2.7	secondary metabolism.isoprenoids.mevalonate pathway.isopentenyl pyrophosphate:dimethyllallyl pyrophosphate isomerase	at3g02780	-0.376	Symbols: IPP2, IPIAT1, IDI2 | IPP2 (ISOPENTENYL PYROPHOSPHATE:DIMETHYLALLYL PYROPHOSPHATE ISOMERASE 2); isopentenyl-diphosphate delta-isomerase | chr3:602433-604684 REVERSE
16.1.2.9	secondary metabolism.isoprenoids.mevalonate pathway.farnesyl pyrophosphate synthetase	at4g17190	-0.878	Symbols: FPS2 | FPS2 (FARNESYL DIPHOSPHATE SYNTHASE 2); dimethylallyltranstransferase/ geranyltranstransferase | chr4:9648527-9650912 REVERSE
16.1.4	secondary metabolism.isoprenoids.carotenoids	at3g09580	-0.511	amine oxidase family protein | chr3:2942504-2944078 REVERSE
16.1.5	secondary metabolism.isoprenoids.terpenoids	at1g78970	-1.067	Symbols: LUP1, ATLUP1 | LUP1 (LUPEOL SYNTHASE 1); beta-amyrin synthase/ lupeol synthase | chr1:29703340-29707844 FORWARD
16.2	secondary metabolism.phenylpropanoids	at5g67150	-0.687	transferase family protein | chr5:26795771-26797312 REVERSE
16.2	secondary metabolism.phenylpropanoids	at5g63380	-0.568	4-coumarate--CoA ligase family protein / 4-coumaroyl-CoA synthase family protein | chr5:25387411-25390063 REVERSE
16.2	secondary metabolism.phenylpropanoids	at5g42830	2.937	transferase family protein | chr5:17176384-17178018 FORWARD
16.2	secondary metabolism.phenylpropanoids	at3g50270	-0.622	transferase family protein | chr3:18635920-18637341 FORWARD
16.2	secondary metabolism.phenylpropanoids	at1g68540	-0.668	oxidoreductase family protein | chr1:25720026-25721410 FORWARD
16.2.1	secondary metabolism.phenylpropanoids.lignin biosynthesis	at3g50740	0.481	Symbols: UGT72E1 | UGT72E1 (UDP-glucosyl transferase 72E1); UDP-glycosyltransferase/ coniferyl-alcohol glucosyltransferase/ transferase, transferring glycosyl groups | chr3:18855161-18856884 REVERSE
16.2.1.1	secondary metabolism.phenylpropanoids.lignin biosynthesis.PAL	at2g37040	0.7	Symbols: pal1, ATPAL1 | pal1 (Phe ammonia lyase 1); phenylalanine ammonia-lyase | chr2:15557376-15560363 REVERSE
16.2.1.2	secondary metabolism.phenylpropanoids.lignin biosynthesis.C4H	at2g30490	0.393	Symbols: ATC4H, C4H, CYP73A5 | C4H (CINNAMATE-4-HYDROXYLASE); trans-cinnamate 4-monooxygenase | chr2:12993663-12995770 REVERSE
16.2.1.7	secondary metabolism.phenylpropanoids.lignin biosynthesis.CCR1	at5g58490	-0.444	cinnamoyl-CoA reductase family | chr5:23643018-23644598 FORWARD
16.2.1.8	secondary metabolism.phenylpropanoids.lignin biosynthesis.F5H	at4g36220	0.69	Symbols: FAH1, CYP84A1 | FAH1 (FERULIC ACID 5-HYDROXYLASE 1); ferulate 5-hydroxylase/ monooxygenase | chr4:17137344-17139635 REVERSE
16.4.1	secondary metabolism.N misc.alkaloid-like	at2g29340	0.641	short-chain dehydrogenase/reductase (SDR) family protein | chr2:12597115-12599203 FORWARD
16.4.1	secondary metabolism.N misc.alkaloid-like	at3g57030	-0.543	strictosidine synthase family protein | chr3:21101457-21103293 REVERSE
16.5.1	secondary metabolism.sulfur-containing.glucosinolates	at4g03070	-0.869	Symbols: AOP1, AOP, AOP1.1 | AOP1; oxidoreductase, acting on paired donors, with incorporation or reduction of molecular oxygen, 2-oxoglutarate as one donor, and incorporation of one atom each of oxygen into both donors | chr4:1358432-1359698 FORWARD
16.5.1.1.1.1	secondary metabolism.sulfur-containing.glucosinolates.synthesis.aliphatic.branched-chain amino acid aminotransferase (BCAT/MAAT)	at3g49680	-1.529	Symbols: ATBCAT-3, BCAT3 | BCAT3 (BRANCHED-CHAIN AMINOTRANSFERASE 3); branched-chain-amino-acid transaminase/ catalytic | chr3:18422649-18425693 FORWARD
16.5.1.1.1.4	secondary metabolism.sulfur-containing.glucosinolates.synthesis.aliphatic.methylthioalkylmalate isomerase small subunit (MAM-IS)	at3g58990	-0.648	aconitase C-terminal domain-containing protein | chr3:21797058-21798303 REVERSE
16.5.1.1.1.4	secondary metabolism.sulfur-containing.glucosinolates.synthesis.aliphatic.methylthioalkylmalate isomerase small subunit (MAM-IS)	at2g43100	-1.12	aconitase C-terminal domain-containing protein | chr2:17920660-17921689 FORWARD
16.5.1.1.1.5	secondary metabolism.sulfur-containing.glucosinolates.synthesis.aliphatic.methylthioalkylmalate dehydrogenase (MAM-D)	at1g80560	-0.7	3-isopropylmalate dehydrogenase, chloroplast, putative | chr1:30287763-30290298 FORWARD
16.5.1.1.1.5	secondary metabolism.sulfur-containing.glucosinolates.synthesis.aliphatic.methylthioalkylmalate dehydrogenase (MAM-D)	at1g31180	-1.045	3-isopropylmalate dehydrogenase, chloroplast, putative | chr1:11142714-11144633 REVERSE
16.5.1.1.1.7	secondary metabolism.sulfur-containing.glucosinolates.synthesis.aliphatic.CYP83A1 phenylacetaldoxime monooxygenase	at4g13770	-0.415	Symbols: CYP83A1, REF2 | CYP83A1 (CYTOCHROME P450 83A1); oxidoreductase, acting on paired donors, with incorporation or reduction of molecular oxygen, NADH or NADPH as one donor, and incorporation of one atom of oxygen / oxygen binding | chr4:7990485-7992311 REVERSE
16.5.1.1.1.8	secondary metabolism.sulfur-containing.glucosinolates.synthesis.aliphatic.UDP-glycosyltransferase	at2g31790	-0.813	UDP-glucoronosyl/UDP-glucosyl transferase family protein | chr2:13518211-13520364 FORWARD
16.5.1.1.1.9	secondary metabolism.sulfur-containing.glucosinolates.synthesis.aliphatic.sulfotransferase	at1g18590	-0.679	Symbols: SOT17, ATSOT17, ATST5C | SOT17 (SULFOTRANSFERASE 17); desulfoglucosinolate sulfotransferase/ sulfotransferase | chr1:6398580-6399942 FORWARD
16.5.1.1.1.9	secondary metabolism.sulfur-containing.glucosinolates.synthesis.aliphatic.sulfotransferase	at1g74090	-0.901	Symbols: SOT18, ATSOT18, ATST5B | SOT18 (DESULFO-GLUCOSINOLATE SULFOTRANSFERASE 18); 3-methylthiopropyl-desulfoglucosinolate sulfotransferase/ 4-methylthiobutyl-desulfoglucosinolate sulfotransferase/ 5-methylthiopentyl-desulfoglucosinolate sulfotransferase/ 7-methylthioheptyl-desulfogluco | chr1:27862909-27864193 FORWARD
16.5.1.1.1.10	secondary metabolism.sulfur-containing.glucosinolates.synthesis.aliphatic.flavin-containing monooxygenase	at1g12140	0.313	Symbols: FMO GS-OX5 | FMO GS-OX5 (FLAVIN-MONOOXYGENASE GLUCOSINOLATE S-OXYGENASE 5); 8-methylthiopropyl glucosinolate S-oxygenase/ flavin-containing monooxygenase/ monooxygenase | chr1:4121369-4124595 FORWARD
16.5.1.1.1.10	secondary metabolism.sulfur-containing.glucosinolates.synthesis.aliphatic.flavin-containing monooxygenase	at1g65860	-0.97	Symbols: FMO GS-OX1 | FMO GS-OX1 (FLAVIN-MONOOXYGENASE GLUCOSINOLATE S-OXYGENASE 1); 3-methylthiopropyl glucosinolate S-oxygenase/ 4-methylthiopropyl glucosinolate S-oxygenase/ 5-methylthiopropyl glucosinolate S-oxygenase/ 6-methylthiopropyl glucosinolate S-oxygenase/ 7-methyl | chr1:24499066-24502745 REVERSE
16.5.1.1.1.10	secondary metabolism.sulfur-containing.glucosinolates.synthesis.aliphatic.flavin-containing monooxygenase	at1g62560	-0.679	Symbols: FMO GS-OX3 | FMO GS-OX3 (FLAVIN-MONOOXYGENASE GLUCOSINOLATE S-OXYGENASE 3); 3-methylthiopropyl glucosinolate S-oxygenase/ 4-methylthiopropyl glucosinolate S-oxygenase/ 5-methylthiopropyl glucosinolate S-oxygenase/ 6-methylthiopropyl glucosinolate S-oxygenase/ 7-methyl | chr1:23159823-23162649 FORWARD
16.5.1.1.1.11	secondary metabolism.sulfur-containing.glucosinolates.synthesis.aliphatic.glucosinolate 2-oxoglutarate-dependent dioxygenase (AOP)	at4g03060	-1.248	Symbols: AOP2 | AOP2 (ALKENYL HYDROXALKYL PRODUCING 2); oxidoreductase, acting on paired donors, with incorporation or reduction of molecular oxygen, 2-oxoglutarate as one donor, and incorporation of one atom each of oxygen into both donors | chr4:1351980-1353854 REVERSE
16.5.1.1.3.4	secondary metabolism.sulfur-containing.glucosinolates.synthesis.indole.synthesis.cytochrome P450 monooxygenase	at5g57220	1.527	Symbols: CYP81F2 | CYP81F2; electron carrier/ heme binding / iron ion binding / monooxygenase/ oxygen binding | chr5:23187840-23189857 FORWARD
16.5.1.1.4.1	secondary metabolism.sulfur-containing.glucosinolates.synthesis.shared.CYP83B1 phenylacetaldoxime monooxygenase	at4g31500	1.352	Symbols: CYP83B1, SUR2, RNT1, RED1, ATR4 | CYP83B1 (CYTOCHROME P450 MONOOXYGENASE 83B1); oxidoreductase, acting on paired donors, with incorporation or reduction of molecular oxygen, NADH or NADPH as one donor, and incorporation of one atom of oxygen / oxygen binding | chr4:15273471-15275310 REVERSE
16.5.1.2.1	secondary metabolism.sulfur-containing.glucosinolates.regulation.aliphatic	at5g07690	-1.511	Symbols: MYB29, ATMYB29, PMG2 | ATMYB29 (ARABIDOPSIS THALIANA MYB DOMAIN PROTEIN 29); DNA binding / transcription factor | chr5:2446764-2448543 FORWARD
16.5.1.2.1	secondary metabolism.sulfur-containing.glucosinolates.regulation.aliphatic	at5g61420	-0.707	Symbols: MYB28, HAG1 | MYB28 (myb domain protein 28); DNA binding / transcription factor | chr5:24689151-24690797 REVERSE
16.5.1.3.2	secondary metabolism.sulfur-containing.glucosinolates.degradation.nitrilespecifier protein	at2g33070	0.524	Symbols: NSP2, ATNSP2 | NSP2 (NITRILE SPECIFIER PROTEIN 2) | chr2:14029190-14031074 REVERSE
16.5.1.4.1	secondary metabolism.sulfur-containing.glucosinolates.transport.aliphatic	at4g12030	-0.882	bile acid:sodium symporter family protein | chr4:7210918-7212992 FORWARD
16.5.99.1	secondary metabolism.sulfur-containing.misc.alliinase	at1g34060	-0.44	alliinase family protein | chr1:12396420-12398369 REVERSE
16.5.99.1	secondary metabolism.sulfur-containing.misc.alliinase	at1g34040	0.606	alliinase family protein | chr1:12374433-12376179 FORWARD
16.5.99.1	secondary metabolism.sulfur-containing.misc.alliinase	at4g24670	-0.517	Symbols: TAR2 | TAR2 (TRYPTOPHAN AMINOTRANSFERASE RELATED 2); L-tryptophan:2-oxoglutarate aminotransferase/ L-tryptophan:pyruvate aminotransferase/ carbon-sulfur lyase | chr4:12727834-12730745 REVERSE
16.7	secondary metabolism.wax	at5g57800	-0.484	Symbols: FLP1, YRE, CER3, WAX2 | CER3 (ECERIFERUM 3); binding / catalytic/ iron ion binding / oxidoreductase | chr5:23420209-23424052 FORWARD
16.7	secondary metabolism.wax	at1g25450	-0.675	Symbols: KCS5, CER60 | KCS5 (3-KETOACYL-COA SYNTHASE 5); fatty acid elongase | chr1:8938479-8940387 REVERSE
16.8.1	secondary metabolism.flavonoids.anthocyanins	at4g09500	-0.729	glycosyltransferase family protein | chr4:6018135-6019759 FORWARD
16.8.1.21	secondary metabolism.flavonoids.anthocyanins.anthocyanin 5-aromatic acyltransferase	at5g39050	1.252	transferase/ transferase, transferring acyl groups other than amino-acyl groups | chr5:15634586-15636065 FORWARD
16.8.2	secondary metabolism.flavonoids.chalcones	at1g53520	-0.987	chalcone-flavanone isomerase-related | chr1:19976415-19977955 REVERSE
16.8.2	secondary metabolism.flavonoids.chalcones	at1g59960	0.662	aldo/keto reductase, putative | chr1:22071292-22073147 REVERSE
16.8.2.1	secondary metabolism.flavonoids.chalcones.naringenin-chalcone synthase	at5g13930	-0.478	Symbols: CHS, TT4, ATCHS | TT4 (TRANSPARENT TESTA 4); naringenin-chalcone synthase | chr5:4488688-4490264 FORWARD
16.8.3	secondary metabolism.flavonoids.dihydroflavonols	at2g18570	-0.585	UDP-glucoronosyl/UDP-glucosyl transferase family protein | chr2:8063320-8065008 FORWARD
16.8.3	secondary metabolism.flavonoids.dihydroflavonols	at4g16330	0.489	oxidoreductase/ oxidoreductase, acting on paired donors, with incorporation or reduction of molecular oxygen, 2-oxoglutarate as one donor, and incorporation of one atom each of oxygen into both donors | chr4:9226164-9227491 REVERSE
16.8.3	secondary metabolism.flavonoids.dihydroflavonols	at2g29730	-0.423	Symbols: UGT71D1 | UGT71D1 (UDP-GLUCOSYL TRANSFERASE 71D1); UDP-glycosyltransferase/ quercetin 3-O-glucosyltransferase/ transferase, transferring glycosyl groups | chr2:12703537-12705181 FORWARD
16.8.3	secondary metabolism.flavonoids.dihydroflavonols	at1g78550	0.676	oxidoreductase, 2OG-Fe(II) oxygenase family protein | chr1:29544927-29546487 REVERSE
16.8.3	secondary metabolism.flavonoids.dihydroflavonols	at4g12310	-1.166	Symbols: CYP706A5 | CYP706A5; electron carrier/ heme binding / iron ion binding / monooxygenase/ oxygen binding | chr4:7310416-7312577 REVERSE
16.8.3	secondary metabolism.flavonoids.dihydroflavonols	at4g33360	0.665	terpene cyclase/mutase-related | chr4:16067672-16069374 REVERSE
16.8.4	secondary metabolism.flavonoids.flavonols	at4g33360	0.665	terpene cyclase/mutase-related | chr4:16067672-16069374 REVERSE
16.8.4	secondary metabolism.flavonoids.flavonols	at1g30530	-0.661	Symbols: UGT78D1 | UGT78D1 (UDP-GLUCOSYL TRANSFERASE 78D1); UDP-glycosyltransferase/ quercetin 3-O-glucosyltransferase/ transferase, transferring glycosyl groups | chr1:10814659-10816583 FORWARD
16.8.5	secondary metabolism.flavonoids.isoflavonols	at1g75300	-0.482	isoflavone reductase, putative | chr1:28255495-28257040 FORWARD
16.8.5	secondary metabolism.flavonoids.isoflavonols	at4g39230	0.815	isoflavone reductase, putative | chr4:18265885-18267829 REVERSE
16.10	secondary metabolism.simple phenols	at5g60020	-1.065	Symbols: LAC17, ATLAC17 | LAC17 (laccase 17); laccase | chr5:24167996-24170462 FORWARD
16.10	secondary metabolism.simple phenols	at5g03260	-1.044	Symbols: LAC11 | LAC11 (laccase 11); laccase | chr5:777021-779424 REVERSE
16.99	secondary metabolism.unspecified	at5g52810	1.209	ornithine cyclodeaminase/mu-crystallin family protein | chr5:21399331-21400603 FORWARD

## Sheet: secondary -bact
Differentailly expressed genes during pseudomonas experiment related to secondary metabolic processes
BinCode	BinName	id	bactspecificlog2.txt	description
16.1	secondary metabolism.isoprenoids	at2g26250	-0.926	Symbols: FDH, KCS10 | KCS10 (3-KETOACYL-COA SYNTHASE 10); acyltransferase/ catalytic/ transferase, transferring acyl groups other than amino-acyl groups | chr2:11170418-11173142 REVERSE
16.1.1	secondary metabolism.isoprenoids.non-mevalonate pathway	at5g12210	0.605	geranylgeranyl transferase type II beta subunit, putative / RAB geranylgeranyltransferase beta subunit, putative | chr5:3947103-3949866 FORWARD
16.1.1.1	secondary metabolism.isoprenoids.non-mevalonate pathway.DXS	at3g21500	3.494	Symbols: DXPS1 | 1-deoxy-D-xylulose-5-phosphate synthase | chr3:7573634-7576623 REVERSE
16.1.1.1	secondary metabolism.isoprenoids.non-mevalonate pathway.DXS	at4g15560	-0.571	Symbols: CLA1, DEF, CLA, DXS, DXPS2 | CLA1 (CLOROPLASTOS ALTERADOS 1); 1-deoxy-D-xylulose-5-phosphate synthase | chr4:8883907-8887565 FORWARD
16.1.1.4	secondary metabolism.isoprenoids.non-mevalonate pathway.CMK	at2g26930	-0.619	Symbols: ATCDPMEK, PDE277, ISPE | ATCDPMEK (4-(CYTIDINE 5'-PHOSPHO)-2-C-METHYL-D-ERITHRITOL KINASE); 4-(cytidine 5'-diphospho)-2-C-methyl-D-erythritol kinase | chr2:11491707-11494266 REVERSE
16.1.2.8	secondary metabolism.isoprenoids.mevalonate pathway.geranyl diphosphate synthase	at1g17050	-0.465	Symbols: SPS2 | SPS2 (Solanesyl diphosphate synthase 2); trans-octaprenyltranstransferase | chr1:5829080-5831343 FORWARD
16.1.3	secondary metabolism.isoprenoids.tocopherol biosynthesis	at5g36160	-0.387	aminotransferase-related | chr5:14233110-14235151 REVERSE
16.1.3.2	secondary metabolism.isoprenoids.tocopherol biosynthesis.homogentisate phytyltransferase	at2g18950	2.018	Symbols: HPT1, TPT1, ATHPT, VTE2 | HPT1 (HOMOGENTISATE PHYTYLTRANSFERASE 1); homogentisate phytyltransferase/ prenyltransferase | chr2:8207342-8210463 FORWARD
16.1.3.3	secondary metabolism.isoprenoids.tocopherol biosynthesis.MPBQ/MSBQ methyltransferase	at3g63410	-0.559	Symbols: APG1, VTE3, IEP37, E37 | APG1 (ALBINO OR PALE GREEN MUTANT 1); 2-methyl-6-phytyl-1,4-benzoquinone methyltransferase/ S-adenosylmethionine-dependent methyltransferase/ methyltransferase | chr3:23415589-23417119 REVERSE
16.1.4	secondary metabolism.isoprenoids.carotenoids	at1g57770	-0.962	amine oxidase family | chr1:21395196-21398280 FORWARD
16.1.4.1	secondary metabolism.isoprenoids.carotenoids.phytoene synthase	at5g17230	-0.578	phytoene synthase (PSY) / geranylgeranyl-diphosphate geranylgeranyl transferase | chr5:5659613-5662865 REVERSE
16.1.4.4	secondary metabolism.isoprenoids.carotenoids.lycopene epsilon cyclase	at5g57030	-1.207	Symbols: LUT2 | LUT2 (LUTEIN DEFICIENT 2); lycopene epsilon cyclase | chr5:23077265-23080053 FORWARD
16.1.5	secondary metabolism.isoprenoids.terpenoids	at1g61120	2.874	Symbols: TPS04, GES | TPS04 (TERPENE SYNTHASE 04); (E,E)-geranyllinalool synthase | chr1:22523637-22528811 FORWARD
16.1.5	secondary metabolism.isoprenoids.terpenoids	at3g45130	2.868	Symbols: LAS1 | LAS1; lanosterol synthase | chr3:16512271-16517522 REVERSE
16.1.5	secondary metabolism.isoprenoids.terpenoids	at2g24210	3.259	Symbols: TPS10 | TPS10 (terpene synthase 10); (E)-beta-ocimene synthase/ myrcene synthase | chr2:10294330-10297530 FORWARD
16.2	secondary metabolism.phenylpropanoids	at3g50280	2.462	transferase family protein | chr3:18637854-18639185 FORWARD
16.2	secondary metabolism.phenylpropanoids	at5g23970	-1.427	transferase family protein | chr5:8096290-8097660 FORWARD
16.2	secondary metabolism.phenylpropanoids	at2g22570	0.7	Symbols: ATNIC1, NIC1 | NIC1 (NICOTINAMIDASE 1); catalytic/ nicotinamidase | chr2:9589435-9590879 REVERSE
16.2.1.1	secondary metabolism.phenylpropanoids.lignin biosynthesis.PAL	at5g04230	-0.626	Symbols: PAL3, ATPAL3 | PAL3 (PHENYL ALANINE AMMONIA-LYASE 3); phenylalanine ammonia-lyase | chr5:1160831-1163775 FORWARD
16.2.1.3	secondary metabolism.phenylpropanoids.lignin biosynthesis.4CL	at3g21230	0.477	Symbols: 4CL5 | 4CL5 (4-coumarate:CoA ligase 5); 4-coumarate-CoA ligase | chr3:7448040-7452000 REVERSE
16.2.1.4	secondary metabolism.phenylpropanoids.lignin biosynthesis.HCT	at5g48930	-0.639	Symbols: HCT | HCT (HYDROXYCINNAMOYL-COA SHIKIMATE/QUINATE HYDROXYCINNAMOYL TRANSFERASE); quinate O-hydroxycinnamoyltransferase/ shikimate O-hydroxycinnamoyltransferase/ transferase | chr5:19836299-19838162 REVERSE
16.2.1.7	secondary metabolism.phenylpropanoids.lignin biosynthesis.CCR1	at5g14700	0.726	cinnamoyl-CoA reductase-related | chr5:4740252-4743446 REVERSE
16.2.1.10	secondary metabolism.phenylpropanoids.lignin biosynthesis.CAD	at4g37990	4.887	Symbols: ELI3-2, ELI3, ATCAD8, CAD-B2 | ELI3-2 (ELICITOR-ACTIVATED GENE 3-2); aryl-alcohol dehydrogenase/ mannitol dehydrogenase | chr4:17855876-17857639 FORWARD
16.2.1.10	secondary metabolism.phenylpropanoids.lignin biosynthesis.CAD	at3g19450	-0.568	Symbols: CAD4, ATCAD4, CAD, CAD-C | ATCAD4; cinnamyl-alcohol dehydrogenase | chr3:6744598-6747214 FORWARD
16.4.1	secondary metabolism.N misc.alkaloid-like	at1g74010	3.493	strictosidine synthase family protein | chr1:27832158-27834113 REVERSE
16.4.1	secondary metabolism.N misc.alkaloid-like	at1g74020	2.65	Symbols: SS2 | SS2 (STRICTOSIDINE SYNTHASE 2); strictosidine synthase | chr1:27835131-27837317 REVERSE
16.4.1	secondary metabolism.N misc.alkaloid-like	at2g41290	-1.036	strictosidine synthase family protein | chr2:17210428-17212959 REVERSE
16.4.1	secondary metabolism.N misc.alkaloid-like	at2g29290	-1.642	tropinone reductase, putative / tropine dehydrogenase, putative | chr2:12586498-12587727 FORWARD
16.4.1	secondary metabolism.N misc.alkaloid-like	at2g20340	0.863	tyrosine decarboxylase, putative | chr2:8779735-8782772 FORWARD
16.4.2.1	secondary metabolism.N misc.betaine.betaine-aldehyde dehydrogenase	at3g48170	0.503	Symbols: ALDH10A9 | ALDH10A9; 3-chloroallyl aldehyde dehydrogenase/ oxidoreductase | chr3:17786140-17790008 REVERSE
16.4.2.1	secondary metabolism.N misc.betaine.betaine-aldehyde dehydrogenase	at1g74920	0.633	Symbols: ALDH10A8 | ALDH10A8; 3-chloroallyl aldehyde dehydrogenase/ oxidoreductase | chr1:28139009-28142744 REVERSE
16.5	secondary metabolism.sulfur-containing	at1g10500	0.442	Symbols: ATCPISCA | ATCPISCA (chloroplast-localized IscA-like protein); structural molecule | chr1:3460000-3461485 REVERSE
16.5.1.1.1.1	secondary metabolism.sulfur-containing.glucosinolates.synthesis.aliphatic.branched-chain amino acid aminotransferase (BCAT/MAAT)	at3g19710	1.231	Symbols: BCAT4 | BCAT4 (BRANCHED-CHAIN AMINOTRANSFERASE4); catalytic/ methionine-oxo-acid transaminase | chr3:6846969-6849497 REVERSE
16.5.1.1.1.3	secondary metabolism.sulfur-containing.glucosinolates.synthesis.aliphatic.methylthioalkylmalate isomerase large subunit (MAM-IL)	at4g13430	0.448	Symbols: IIL1 | IIL1 (ISOPROPYL MALATE ISOMERASE LARGE SUBUNIT 1); 4 iron, 4 sulfur cluster binding / hydro-lyase/ lyase | chr4:7803933-7807871 REVERSE
16.5.1.1.1.6	secondary metabolism.sulfur-containing.glucosinolates.synthesis.aliphatic.CYP79F1/F2 monooxygenase	at1g16400	0.72	Symbols: CYP79F2 | CYP79F2; oxidoreductase, acting on paired donors, with incorporation or reduction of molecular oxygen, NADH or NADPH as one donor, and incorporation of one atom of oxygen / oxygen binding | chr1:5605159-5607473 FORWARD
16.5.1.1.1.10	secondary metabolism.sulfur-containing.glucosinolates.synthesis.aliphatic.flavin-containing monooxygenase	at1g62540	0.696	Symbols: FMO GS-OX2 | FMO GS-OX2 (FLAVIN-MONOOXYGENASE GLUCOSINOLATE S-OXYGENASE 2); 3-methylthiopropyl glucosinolate S-oxygenase/ 4-methylthiopropyl glucosinolate S-oxygenase/ 5-methylthiopropyl glucosinolate S-oxygenase/ 7-methylthiopropyl glucosinolate S-oxygenase/ 8-methyl | chr1:23151794-23155717 FORWARD
16.5.1.1.1.10	secondary metabolism.sulfur-containing.glucosinolates.synthesis.aliphatic.flavin-containing monooxygenase	at1g62570	1.56	Symbols: FMO GS-OX4 | FMO GS-OX4 (FLAVIN-MONOOXYGENASE GLUCOSINOLATE S-OXYGENASE 4); 4-methylthiopropyl glucosinolate S-oxygenase/ 8-methylthiopropyl glucosinolate S-oxygenase/ flavin-containing monooxygenase/ monooxygenase | chr1:23169136-23172105 FORWARD
16.5.1.3.1	secondary metabolism.sulfur-containing.glucosinolates.degradation.myrosinase	at1g54020	3.094	myrosinase-associated protein, putative | chr1:20161670-20163743 REVERSE
16.5.1.3.1	secondary metabolism.sulfur-containing.glucosinolates.degradation.myrosinase	at1g54010	-0.2	myrosinase-associated protein, putative | chr1:20158664-20160815 REVERSE
16.5.1.3.1	secondary metabolism.sulfur-containing.glucosinolates.degradation.myrosinase	at2g44490	-0.675	Symbols: PEN2, BGLU26 | PEN2 (PENETRATION 2); hydrolase, hydrolyzing O-glycosyl compounds / thioglucosidase | chr2:18364756-18367725 FORWARD
16.5.1.3.1	secondary metabolism.sulfur-containing.glucosinolates.degradation.myrosinase	at1g52040	4.185	Symbols: MBP1, ATMBP | MBP1 (MYROSINASE-BINDING PROTEIN 1); protein binding | chr1:19350375-19352782 REVERSE
16.5.1.3.1.1	secondary metabolism.sulfur-containing.glucosinolates.degradation.myrosinase.TGG	at5g25980	0.487	Symbols: TGG2, BGLU37 | TGG2 (GLUCOSIDE GLUCOHYDROLASE 2); hydrolase, hydrolyzing O-glycosyl compounds / thioglucosidase | chr5:9072727-9075690 FORWARD
16.5.1.3.2	secondary metabolism.sulfur-containing.glucosinolates.degradation.nitrilespecifier protein	at5g48180	2.293	Symbols: NSP5 | NSP5 (NITRILE SPECIFIER PROTEIN 5) | chr5:19540937-19542426 REVERSE
16.7	secondary metabolism.wax	at1g68530	-0.707	Symbols: CUT1, POP1, CER6, G2, KCS6 | KCS6 (3-KETOACYL-COA SYNTHASE 6); catalytic/ transferase, transferring acyl groups other than amino-acyl groups | chr1:25712588-25714807 REVERSE
16.7	secondary metabolism.wax	at5g55380	-0.723	membrane bound O-acyl transferase (MBOAT) family protein / wax synthase-related | chr5:22446624-22447898 REVERSE
16.8.1	secondary metabolism.flavonoids.anthocyanins	at1g64920	0.553	glycosyltransferase family protein | chr1:24117440-24118798 REVERSE
16.8.1	secondary metabolism.flavonoids.anthocyanins	at2g38240	-0.632	oxidoreductase, 2OG-Fe(II) oxygenase family protein | chr2:16012535-16014753 REVERSE
16.8.1	secondary metabolism.flavonoids.anthocyanins	at3g55970	4.565	oxidoreductase, 2OG-Fe(II) oxygenase family protein | chr3:20766735-20769324 REVERSE
16.8.1	secondary metabolism.flavonoids.anthocyanins	at4g27570	0.739	glycosyltransferase family protein | chr4:13763464-13765064 REVERSE
16.8.1	secondary metabolism.flavonoids.anthocyanins	at1g56650	3.3	Symbols: PAP1, MYB75, SIAA1, ATMYB75 | PAP1 (PRODUCTION OF ANTHOCYANIN PIGMENT 1); DNA binding / transcription factor | chr1:21233595-21235137 REVERSE
16.8.1.21	secondary metabolism.flavonoids.anthocyanins.anthocyanin 5-aromatic acyltransferase	at5g39090	1.081	transferase family protein | chr5:15643603-15645116 FORWARD
16.8.2	secondary metabolism.flavonoids.chalcones	at4g00040	0.6	chalcone and stilbene synthase family protein | chr4:14627-16079 FORWARD
16.8.2.2	secondary metabolism.flavonoids.chalcones.chalcone isomerase	at3g55120	-1.191	Symbols: TT5, A11, CFI | TT5 (TRANSPARENT TESTA 5); chalcone isomerase | chr3:20430114-20431470 REVERSE
16.8.3	secondary metabolism.flavonoids.dihydroflavonols	at1g01390	-0.72	UDP-glucoronosyl/UDP-glucosyl transferase family protein | chr1:148120-149806 REVERSE
16.8.3.1	secondary metabolism.flavonoids.dihydroflavonols.dihydrokaempferol 4-reductase	at5g42800	3.59	Symbols: DFR, TT3, M318 | DFR (DIHYDROFLAVONOL 4-REDUCTASE); dihydrokaempferol 4-reductase | chr5:17164141-17165918 REVERSE
16.8.4	secondary metabolism.flavonoids.flavonols	at1g17020	3.814	Symbols: SRG1, ATSRG1 | SRG1 (SENESCENCE-RELATED GENE 1); oxidoreductase, acting on diphenols and related substances as donors, oxygen as acceptor / oxidoreductase, acting on paired donors, with incorporation or reduction of molecular oxygen, 2-oxoglutarate as one donor, and inc | chr1:5820206-5822013 FORWARD
16.8.4	secondary metabolism.flavonoids.flavonols	at3g50210	1.969	2-oxoacid-dependent oxidase, putative | chr3:18614170-18616452 REVERSE
16.8.4	secondary metabolism.flavonoids.flavonols	at5g08640	-1.894	Symbols: FLS | FLS (FLAVONOL SYNTHASE); flavonol synthase | chr5:2803958-2805447 FORWARD
16.8.5	secondary metabolism.flavonoids.isoflavonols	at1g19540	0.594	isoflavone reductase, putative | chr1:6765667-6767341 FORWARD
16.8.5	secondary metabolism.flavonoids.isoflavonols	at4g34540	0.503	isoflavone reductase family protein | chr4:16498391-16502174 FORWARD
16.10	secondary metabolism.simple phenols	at1g33030	1.479	O-methyltransferase family 2 protein | chr1:11964776-11966276 REVERSE
16.10	secondary metabolism.simple phenols	at1g76790	2.963	O-methyltransferase family 2 protein | chr1:28822186-28823673 REVERSE
16.99	secondary metabolism.unspecified	at2g38040	-0.523	Symbols: CAC3 | CAC3; acetyl-CoA carboxylase | chr2:15917093-15921170 FORWARD
